# Supplementary material for: Molecular Characterization and Xenotransplantation of Pancreatic Cancer Using Endoscopic Ultrasound-Guided Fine Needle Aspiration (EUS-FNA)
Source: Cancers (Basel). 2024 Jul 31;16(15):2721. doi: 10.3390/cancers16152721 (PMC11311391; doi:10.3390/cancers16152721)
Supplement: Supplementary file 1 [file cancers-16-02721-s001.zip]

Archive with 1 entries (1 files):
- cancers-3050894-supplementary.pdf
